# Supplementary material for: Evaluation of Environmental Factor Effects on the Polyphenol and Flavonoid Content in the Leaves of Chrysanthemum indicum L. and Its Habitat Suitability Prediction Mapping
Source: Molecules. 2024 Feb 20;29(5):927. doi: 10.3390/molecules29050927 (PMC10934983; doi:10.3390/molecules29050927)
Supplement: Supplementary file 1 [file molecules-29-00927-s001.zip]

Archive with 1 entries (1 files):
- molecules-2822352-supplementary.pdf
